# Supplementary material for: A Cautionary Note on the Effects of Population Stratification Under an Extreme Phenotype Sampling Design
Source: Front Genet. 2019 May 3;10:398. doi: 10.3389/fgene.2019.00398 (PMC6509877; doi:10.3389/fgene.2019.00398)
Supplement: Supplementary file 2 [file Data_Sheet_2.xlsx]

## Sheet: 0.3
Supplementary Table 1 - Estimated probability of a false positive when the proportion from population 1 and 2 is 0.3 and 0.7, respectively
Meana	Major allele freqb		EPSc				Random samplingd			"Case Control"e
pop 1	pop 1	pop 2	Recessivef	Additiveg	CAh	Codominanti	Recessivef	Additiveg	Codominanti	Recessivef	Additiveg	CAh	Codominanti
0.1	0.5	0.5	0.051	0.051	0.051	0.048	0.049	0.049	0.046	0.051	0.052	0.051	0.05
0.1	0.5	0.6	0.083	0.095	0.095	0.081	0.061	0.066	0.061	0.059	0.066	0.065	0.058
0.1	0.5	0.7	0.191	0.278	0.266	0.204	0.091	0.119	0.096	0.098	0.131	0.124	0.099
0.1	0.5	0.8	0.348	0.572	0.539	0.436	0.148	0.22	0.171	0.148	0.253	0.226	0.172
0.1	0.5	0.9	0.528	0.868	0.828	0.747	0.22	0.385	0.298	0.208	0.439	0.375	0.293
0.1	0.6	0.5	0.082	0.103	0.101	0.085	0.059	0.067	0.059	0.062	0.074	0.071	0.065
0.1	0.6	0.6	0.051	0.05	0.05	0.05	0.049	0.048	0.048	0.05	0.05	0.05	0.046
0.1	0.6	0.7	0.082	0.113	0.113	0.091	0.061	0.074	0.063	0.064	0.073	0.072	0.063
0.1	0.6	0.8	0.177	0.323	0.307	0.235	0.098	0.134	0.112	0.094	0.148	0.138	0.105
0.1	0.6	0.9	0.321	0.691	0.654	0.548	0.136	0.268	0.206	0.138	0.31	0.271	0.209
0.1	0.7	0.5	0.147	0.252	0.242	0.185	0.081	0.113	0.094	0.079	0.123	0.116	0.097
0.1	0.7	0.6	0.076	0.108	0.108	0.087	0.057	0.07	0.061	0.059	0.071	0.071	0.063
0.1	0.7	0.7	0.052	0.049	0.049	0.052	0.052	0.052	0.054	0.05	0.049	0.049	0.05
0.1	0.7	0.8	0.074	0.127	0.124	0.095	0.06	0.071	0.066	0.06	0.073	0.072	0.063
0.1	0.7	0.9	0.177	0.441	0.419	0.328	0.088	0.161	0.127	0.089	0.191	0.173	0.132
0.1	0.8	0.5	0.242	0.522	0.493	0.409	0.105	0.19	0.153	0.116	0.23	0.206	0.163
0.1	0.8	0.6	0.138	0.288	0.276	0.22	0.076	0.114	0.098	0.081	0.137	0.13	0.103
0.1	0.8	0.7	0.073	0.117	0.114	0.092	0.062	0.07	0.067	0.06	0.074	0.073	0.066
0.1	0.8	0.8	0.054	0.05	0.05	0.05	0.05	0.053	0.049	0.05	0.053	0.052	0.05
0.1	0.8	0.9	0.081	0.169	0.163	0.128	0.059	0.086	0.072	0.06	0.092	0.089	0.08
0.1	0.9	0.5	0.308	0.76	0.716	0.659	0.126	0.295	0.246	0.139	0.37	0.32	0.268
0.1	0.9	0.6	0.208	0.572	0.541	0.471	0.095	0.21	0.169	0.096	0.249	0.22	0.177
0.1	0.9	0.7	0.119	0.339	0.324	0.263	0.072	0.142	0.117	0.078	0.161	0.15	0.117
0.1	0.9	0.8	0.06	0.136	0.135	0.106	0.055	0.075	0.064	0.056	0.083	0.081	0.07
0.1	0.9	0.9	0.045	0.049	0.049	0.049	0.047	0.051	0.05	0.041	0.05	0.05	0.049
0.2	0.5	0.5	0.05	0.053	0.05	0.046	0.048	0.047	0.05	0.046	0.047	0.046	0.046
0.2	0.5	0.6	0.182	0.256	0.256	0.196	0.089	0.11	0.092	0.099	0.123	0.121	0.101
0.2	0.5	0.7	0.562	0.758	0.748	0.655	0.231	0.329	0.257	0.235	0.372	0.359	0.278
0.2	0.5	0.8	0.878	0.987	0.984	0.966	0.434	0.646	0.549	0.437	0.715	0.686	0.579
0.2	0.5	0.9	0.979	1	1	1	0.623	0.907	0.843	0.624	0.943	0.921	0.864
0.2	0.6	0.5	0.166	0.254	0.248	0.186	0.087	0.115	0.091	0.091	0.13	0.126	0.1
0.2	0.6	0.6	0.046	0.05	0.049	0.05	0.055	0.055	0.05	0.051	0.048	0.049	0.051
0.2	0.6	0.7	0.164	0.274	0.271	0.201	0.089	0.121	0.101	0.088	0.128	0.126	0.098
0.2	0.6	0.8	0.54	0.839	0.827	0.737	0.226	0.382	0.3	0.225	0.43	0.412	0.321
0.2	0.6	0.9	0.849	0.997	0.996	0.99	0.404	0.755	0.663	0.392	0.811	0.778	0.682
0.2	0.7	0.5	0.452	0.732	0.724	0.631	0.181	0.311	0.239	0.204	0.36	0.348	0.278
0.2	0.7	0.6	0.149	0.268	0.267	0.206	0.087	0.12	0.098	0.082	0.124	0.122	0.1
0.2	0.7	0.7	0.047	0.049	0.049	0.049	0.054	0.052	0.055	0.052	0.047	0.048	0.048
0.2	0.7	0.8	0.163	0.34	0.336	0.254	0.089	0.139	0.111	0.09	0.155	0.152	0.118
0.2	0.7	0.9	0.509	0.932	0.926	0.874	0.213	0.505	0.4	0.208	0.556	0.532	0.43
0.2	0.8	0.5	0.697	0.973	0.969	0.948	0.294	0.594	0.507	0.34	0.676	0.646	0.548
0.2	0.8	0.6	0.385	0.786	0.778	0.685	0.154	0.323	0.261	0.187	0.4	0.386	0.303
0.2	0.8	0.7	0.136	0.304	0.302	0.231	0.076	0.131	0.106	0.082	0.147	0.143	0.109
0.2	0.8	0.8	0.048	0.051	0.05	0.054	0.054	0.052	0.052	0.052	0.048	0.049	0.051
0.2	0.8	0.9	0.16	0.48	0.474	0.374	0.088	0.199	0.15	0.082	0.207	0.202	0.151
0.2	0.9	0.5	0.822	0.999	0.999	0.999	0.369	0.813	0.774	0.445	0.895	0.868	0.829
0.2	0.9	0.6	0.58	0.985	0.981	0.97	0.237	0.637	0.561	0.276	0.726	0.698	0.622
0.2	0.9	0.7	0.313	0.855	0.846	0.777	0.132	0.395	0.314	0.15	0.468	0.449	0.361
0.2	0.9	0.8	0.124	0.413	0.408	0.321	0.072	0.163	0.13	0.077	0.194	0.19	0.145
0.2	0.9	0.9	0.042	0.049	0.049	0.046	0.049	0.05	0.047	0.04	0.046	0.046	0.046
a	Mean of the phenotype in population 1; the mean in population 2 is -1 times the mean in population 1
b	Frequency of the 'A' allele in population 1 and 2 respectively
c	Results under the EPS sampling scheme
d	Results under a random sampling scheme
e	Results for the case-control like study design; cases are the top extreme and controls are randomly sampled
f	Recessive disease model: AA/Aa are grouped together. Chi-square test for binary data and ANOVA for quantitative data
g	Additive disease model. For binary data this is a test of equality of proportions; for quantitative data test is based on linear regression
h	Cochran-Armitage trend test
i	Codominant disease model: Chi-square test for binary data and ANOVA for quantitative data

## Sheet: 0.4
Supplementary Table 2 - Estimated probability of a false positive when the proportion from population 1 and 2 is 0.4 and 0.6, respectively
Meana	Major allele freqb		EPSc				Random samplingd			"Case Control"e
pop 1	pop 1	pop 2	Recessivef	Additiveg	CAh	Codominanti	Recessivef	Additiveg	Codominanti	Recessivef	Additiveg	CAh	Codominanti
0.1	0.5	0.5	0.052	0.053	0.052	0.052	0.046	0.051	0.047	0.049	0.047	0.046	0.049
0.1	0.5	0.6	0.093	0.12	0.118	0.096	0.068	0.072	0.07	0.062	0.07	0.069	0.064
0.1	0.5	0.7	0.214	0.342	0.327	0.256	0.102	0.136	0.105	0.103	0.156	0.144	0.114
0.1	0.5	0.8	0.395	0.66	0.626	0.525	0.155	0.254	0.194	0.156	0.284	0.254	0.193
0.1	0.5	0.9	0.548	0.907	0.876	0.808	0.221	0.436	0.348	0.2	0.486	0.417	0.333
0.1	0.6	0.5	0.087	0.116	0.113	0.09	0.062	0.069	0.062	0.062	0.07	0.066	0.063
0.1	0.6	0.6	0.051	0.051	0.051	0.052	0.051	0.051	0.05	0.048	0.051	0.051	0.049
0.1	0.6	0.7	0.091	0.129	0.126	0.099	0.062	0.068	0.063	0.061	0.078	0.075	0.064
0.1	0.6	0.8	0.195	0.382	0.364	0.276	0.096	0.149	0.116	0.091	0.155	0.143	0.106
0.1	0.6	0.9	0.337	0.764	0.731	0.636	0.14	0.308	0.244	0.135	0.344	0.302	0.23
0.1	0.7	0.5	0.191	0.322	0.31	0.243	0.094	0.137	0.109	0.099	0.149	0.141	0.111
0.1	0.7	0.6	0.091	0.128	0.126	0.103	0.059	0.069	0.066	0.066	0.075	0.074	0.065
0.1	0.7	0.7	0.05	0.05	0.05	0.052	0.05	0.052	0.052	0.052	0.049	0.049	0.051
0.1	0.7	0.8	0.081	0.143	0.14	0.109	0.061	0.08	0.071	0.06	0.081	0.078	0.07
0.1	0.7	0.9	0.187	0.492	0.471	0.375	0.096	0.193	0.151	0.093	0.205	0.19	0.146
0.1	0.8	0.5	0.317	0.625	0.592	0.493	0.136	0.239	0.186	0.138	0.27	0.244	0.184
0.1	0.8	0.6	0.174	0.362	0.347	0.273	0.09	0.149	0.12	0.09	0.157	0.146	0.12
0.1	0.8	0.7	0.078	0.139	0.136	0.106	0.06	0.077	0.068	0.06	0.081	0.078	0.066
0.1	0.8	0.8	0.043	0.045	0.045	0.044	0.052	0.043	0.047	0.048	0.048	0.048	0.047
0.1	0.8	0.9	0.084	0.193	0.188	0.143	0.059	0.088	0.076	0.059	0.1	0.096	0.082
0.1	0.9	0.5	0.414	0.862	0.828	0.777	0.167	0.388	0.317	0.176	0.446	0.387	0.321
0.1	0.9	0.6	0.258	0.703	0.667	0.589	0.118	0.269	0.222	0.117	0.305	0.272	0.217
0.1	0.9	0.7	0.142	0.435	0.414	0.335	0.081	0.171	0.137	0.082	0.188	0.174	0.139
0.1	0.9	0.8	0.078	0.18	0.176	0.134	0.058	0.09	0.077	0.057	0.093	0.09	0.074
0.1	0.9	0.9	0.042	0.053	0.053	0.049	0.048	0.048	0.048	0.044	0.052	0.053	0.052
0.2	0.5	0.5	0.054	0.055	0.053	0.05	0.048	0.049	0.049	0.049	0.051	0.05	0.053
0.2	0.5	0.6	0.21	0.312	0.31	0.233	0.105	0.132	0.105	0.106	0.139	0.136	0.112
0.2	0.5	0.7	0.625	0.849	0.84	0.757	0.264	0.396	0.316	0.25	0.414	0.396	0.307
0.2	0.5	0.8	0.913	0.995	0.993	0.986	0.474	0.736	0.636	0.45	0.763	0.736	0.634
0.2	0.5	0.9	0.985	1	1	1	0.648	0.942	0.901	0.602	0.954	0.938	0.894
0.2	0.6	0.5	0.206	0.319	0.313	0.239	0.099	0.131	0.104	0.104	0.134	0.13	0.107
0.2	0.6	0.6	0.05	0.053	0.054	0.052	0.051	0.052	0.05	0.049	0.05	0.049	0.051
0.2	0.6	0.7	0.205	0.347	0.343	0.269	0.096	0.142	0.111	0.098	0.157	0.152	0.117
0.2	0.6	0.8	0.592	0.896	0.888	0.823	0.24	0.449	0.359	0.228	0.465	0.448	0.353
0.2	0.6	0.9	0.862	0.999	0.999	0.997	0.411	0.821	0.74	0.383	0.837	0.81	0.734
0.2	0.7	0.5	0.575	0.837	0.831	0.744	0.23	0.387	0.298	0.247	0.408	0.396	0.308
0.2	0.7	0.6	0.181	0.326	0.323	0.249	0.094	0.14	0.113	0.094	0.143	0.141	0.114
0.2	0.7	0.7	0.047	0.052	0.052	0.048	0.047	0.051	0.052	0.049	0.048	0.049	0.048
0.2	0.7	0.8	0.189	0.396	0.392	0.305	0.095	0.164	0.13	0.087	0.165	0.163	0.127
0.2	0.7	0.9	0.542	0.968	0.964	0.926	0.221	0.568	0.463	0.202	0.582	0.562	0.457
0.2	0.8	0.5	0.838	0.993	0.992	0.983	0.39	0.704	0.611	0.433	0.759	0.729	0.626
0.2	0.8	0.6	0.513	0.877	0.869	0.796	0.206	0.424	0.33	0.218	0.459	0.44	0.35
0.2	0.8	0.7	0.176	0.386	0.382	0.301	0.092	0.16	0.128	0.097	0.173	0.17	0.13
0.2	0.8	0.8	0.048	0.049	0.049	0.05	0.052	0.052	0.05	0.047	0.054	0.054	0.049
0.2	0.8	0.9	0.182	0.556	0.548	0.443	0.096	0.225	0.177	0.087	0.22	0.215	0.17
0.2	0.9	0.5	0.936	1	1	1	0.507	0.91	0.877	0.567	0.952	0.933	0.894
0.2	0.9	0.6	0.75	0.998	0.998	0.994	0.324	0.768	0.694	0.365	0.826	0.798	0.723
0.2	0.9	0.7	0.421	0.939	0.935	0.889	0.171	0.504	0.416	0.186	0.568	0.546	0.441
0.2	0.9	0.8	0.158	0.514	0.507	0.406	0.084	0.206	0.159	0.091	0.226	0.221	0.171
0.2	0.9	0.9	0.043	0.05	0.051	0.05	0.048	0.048	0.048	0.043	0.052	0.052	0.051
a	Mean of the phenotype in population 1; the mean in population 2 is -1 times the mean in population 1
b	Frequency of the 'A' allele in population 1 and 2 respectively
c	Results under the EPS sampling scheme
d	Results under a random sampling scheme
e	Results for the case-control like study design; cases are the top extreme and controls are randomly sampled
f	Recessive disease model: AA/Aa are grouped together. Chi-square test for binary data and ANOVA for quantitative data
g	Additive disease model. For binary data this is a test of equality of proportions; for quantitative data test is based on linear regression
h	Cochran-Armitage trend test
i	Codominant disease model: Chi-square test for binary data and ANOVA for quantitative data

## Sheet: 0.5
Supplementary Table 3 - Estimated probability of a false positive when the proportion from population 1 and 2 is 0.5 and 0.5, respectively
Meana	Major allele freqb		EPSc				Random samplingd			"Case Control"e
pop 1	pop 1	pop 2	Recessivef	Additiveg	CAh	Codominanti	Recessivef	Additiveg	Codominanti	Recessivef	Additiveg	CAh	Codominanti
0.1	0.5	0.5	0.052	0.051	0.049	0.05	0.051	0.049	0.049	0.055	0.054	0.053	0.052
0.1	0.5	0.6	0.09	0.125	0.122	0.096	0.066	0.074	0.068	0.062	0.071	0.07	0.06
0.1	0.5	0.7	0.218	0.36	0.344	0.263	0.104	0.149	0.111	0.092	0.141	0.132	0.104
0.1	0.5	0.8	0.375	0.686	0.652	0.544	0.156	0.267	0.206	0.143	0.277	0.248	0.189
0.1	0.5	0.9	0.506	0.906	0.878	0.823	0.202	0.432	0.352	0.186	0.467	0.406	0.331
0.1	0.6	0.5	0.092	0.124	0.121	0.099	0.065	0.074	0.064	0.06	0.078	0.076	0.062
0.1	0.6	0.6	0.05	0.05	0.051	0.048	0.049	0.05	0.052	0.05	0.051	0.052	0.05
0.1	0.6	0.7	0.086	0.132	0.128	0.102	0.057	0.072	0.063	0.059	0.075	0.073	0.064
0.1	0.6	0.8	0.196	0.401	0.387	0.299	0.095	0.157	0.126	0.089	0.166	0.156	0.122
0.1	0.6	0.9	0.325	0.76	0.726	0.642	0.136	0.312	0.245	0.13	0.332	0.291	0.228
0.1	0.7	0.5	0.217	0.366	0.353	0.266	0.101	0.139	0.109	0.106	0.149	0.138	0.111
0.1	0.7	0.6	0.095	0.129	0.126	0.102	0.064	0.074	0.066	0.063	0.074	0.072	0.063
0.1	0.7	0.7	0.046	0.046	0.047	0.047	0.052	0.051	0.052	0.049	0.051	0.051	0.05
0.1	0.7	0.8	0.087	0.149	0.147	0.117	0.062	0.081	0.071	0.059	0.077	0.075	0.066
0.1	0.7	0.9	0.168	0.495	0.471	0.376	0.088	0.184	0.146	0.079	0.195	0.178	0.14
0.1	0.8	0.5	0.374	0.678	0.644	0.533	0.154	0.265	0.203	0.153	0.287	0.253	0.194
0.1	0.8	0.6	0.194	0.403	0.386	0.3	0.096	0.159	0.124	0.091	0.161	0.15	0.12
0.1	0.8	0.7	0.086	0.153	0.151	0.118	0.06	0.082	0.071	0.06	0.083	0.081	0.068
0.1	0.8	0.8	0.05	0.049	0.049	0.049	0.044	0.045	0.044	0.048	0.052	0.052	0.049
0.1	0.8	0.9	0.082	0.193	0.188	0.146	0.061	0.094	0.078	0.065	0.096	0.092	0.082
0.1	0.9	0.5	0.495	0.91	0.882	0.82	0.204	0.44	0.358	0.206	0.485	0.421	0.343
0.1	0.9	0.6	0.327	0.764	0.732	0.641	0.135	0.301	0.244	0.142	0.341	0.303	0.236
0.1	0.9	0.7	0.169	0.496	0.474	0.378	0.087	0.189	0.148	0.088	0.202	0.183	0.144
0.1	0.9	0.8	0.084	0.193	0.187	0.144	0.061	0.099	0.081	0.061	0.096	0.092	0.079
0.1	0.9	0.9	0.045	0.051	0.051	0.05	0.051	0.048	0.052	0.044	0.052	0.052	0.049
0.2	0.5	0.5	0.05	0.055	0.054	0.053	0.051	0.05	0.052	0.049	0.056	0.054	0.052
0.2	0.5	0.6	0.233	0.343	0.338	0.259	0.102	0.133	0.108	0.101	0.139	0.136	0.107
0.2	0.5	0.7	0.632	0.869	0.86	0.78	0.264	0.413	0.327	0.237	0.4	0.388	0.306
0.2	0.5	0.8	0.895	0.996	0.995	0.989	0.451	0.75	0.648	0.401	0.739	0.712	0.613
0.2	0.5	0.9	0.974	1	1	1	0.604	0.941	0.906	0.521	0.933	0.912	0.876
0.2	0.6	0.5	0.223	0.333	0.327	0.254	0.103	0.14	0.109	0.101	0.137	0.135	0.107
0.2	0.6	0.6	0.049	0.048	0.047	0.049	0.052	0.05	0.049	0.05	0.05	0.05	0.053
0.2	0.6	0.7	0.207	0.355	0.35	0.271	0.094	0.145	0.109	0.094	0.14	0.138	0.111
0.2	0.6	0.8	0.569	0.908	0.9	0.836	0.236	0.473	0.381	0.21	0.444	0.428	0.34
0.2	0.6	0.9	0.835	0.999	0.999	0.996	0.386	0.828	0.748	0.331	0.805	0.778	0.703
0.2	0.7	0.5	0.633	0.874	0.866	0.789	0.264	0.425	0.332	0.264	0.422	0.405	0.311
0.2	0.7	0.6	0.202	0.364	0.358	0.273	0.098	0.148	0.118	0.097	0.145	0.141	0.112
0.2	0.7	0.7	0.05	0.048	0.048	0.048	0.051	0.05	0.052	0.051	0.053	0.054	0.053
0.2	0.7	0.8	0.19	0.426	0.42	0.33	0.092	0.171	0.13	0.094	0.166	0.164	0.128
0.2	0.7	0.9	0.504	0.968	0.963	0.931	0.201	0.566	0.465	0.178	0.539	0.521	0.427
0.2	0.8	0.5	0.893	0.996	0.995	0.989	0.454	0.753	0.659	0.462	0.764	0.736	0.629
0.2	0.8	0.6	0.58	0.916	0.91	0.845	0.238	0.466	0.368	0.239	0.473	0.452	0.351
0.2	0.8	0.7	0.192	0.421	0.416	0.33	0.097	0.169	0.132	0.098	0.169	0.165	0.133
0.2	0.8	0.8	0.046	0.049	0.05	0.049	0.047	0.05	0.051	0.047	0.052	0.051	0.048
0.2	0.8	0.9	0.181	0.576	0.568	0.464	0.096	0.232	0.18	0.085	0.221	0.215	0.163
0.2	0.9	0.5	0.975	1	1	1	0.604	0.942	0.906	0.622	0.956	0.936	0.89
0.2	0.9	0.6	0.838	0.999	0.998	0.997	0.387	0.828	0.751	0.407	0.854	0.827	0.743
0.2	0.9	0.7	0.513	0.963	0.959	0.927	0.211	0.579	0.476	0.215	0.585	0.563	0.461
0.2	0.9	0.8	0.182	0.576	0.567	0.463	0.086	0.226	0.174	0.095	0.235	0.229	0.175
0.2	0.9	0.9	0.041	0.052	0.052	0.05	0.053	0.054	0.053	0.045	0.049	0.05	0.05
a	Mean of the phenotype in population 1; the mean in population 2 is -1 times the mean in population 1
b	Frequency of the 'A' allele in population 1 and 2 respectively
c	Results under the EPS sampling scheme
d	Results under a random sampling scheme
e	Results for the case-control like study design; cases are the top extreme and controls are randomly sampled
f	Recessive disease model: AA/Aa are grouped together. Chi-square test for binary data and ANOVA for quantitative data
g	Additive disease model. For binary data this is a test of equality of proportions; for quantitative data test is based on linear regression
h	Cochran-Armitage trend test
i	Codominant disease model: Chi-square test for binary data and ANOVA for quantitative data

## Sheet: 0.6
Supplementary Table 4 - Estimated probability of a false positive when the proportion from population 1 and 2 is 0.6 and 0.4, respectively
Meana	Major allele freqb		EPSc				Random samplingd			"Case Control"e
pop 1	pop 1	pop 2	Recessivef	Additiveg	CAh	Codominanti	Recessivef	Additiveg	Codominanti	Recessivef	Additiveg	CAh	Codominanti
0.1	0.5	0.5	0.05	0.049	0.048	0.047	0.05	0.047	0.05	0.049	0.05	0.048	0.05
0.1	0.5	0.6	0.092	0.115	0.113	0.095	0.058	0.069	0.06	0.066	0.074	0.072	0.064
0.1	0.5	0.7	0.188	0.324	0.315	0.24	0.095	0.134	0.104	0.087	0.132	0.126	0.1
0.1	0.5	0.8	0.313	0.637	0.603	0.501	0.137	0.241	0.191	0.128	0.254	0.225	0.174
0.1	0.5	0.9	0.421	0.866	0.833	0.776	0.168	0.379	0.314	0.155	0.407	0.35	0.287
0.1	0.6	0.5	0.088	0.115	0.114	0.094	0.064	0.072	0.064	0.062	0.064	0.064	0.06
0.1	0.6	0.6	0.051	0.049	0.048	0.053	0.05	0.052	0.052	0.05	0.052	0.052	0.049
0.1	0.6	0.7	0.084	0.122	0.121	0.096	0.06	0.074	0.067	0.06	0.069	0.068	0.064
0.1	0.6	0.8	0.176	0.369	0.352	0.275	0.085	0.146	0.11	0.093	0.152	0.142	0.114
0.1	0.6	0.9	0.269	0.705	0.669	0.585	0.12	0.278	0.223	0.107	0.281	0.248	0.2
0.1	0.7	0.5	0.213	0.342	0.327	0.251	0.103	0.14	0.113	0.095	0.132	0.124	0.096
0.1	0.7	0.6	0.089	0.123	0.122	0.101	0.061	0.069	0.06	0.065	0.075	0.073	0.069
0.1	0.7	0.7	0.055	0.051	0.052	0.051	0.05	0.051	0.05	0.051	0.051	0.052	0.05
0.1	0.7	0.8	0.081	0.145	0.142	0.112	0.059	0.076	0.068	0.056	0.076	0.075	0.065
0.1	0.7	0.9	0.144	0.446	0.425	0.341	0.082	0.172	0.14	0.072	0.167	0.154	0.125
0.1	0.8	0.5	0.39	0.666	0.633	0.522	0.16	0.254	0.194	0.157	0.272	0.243	0.188
0.1	0.8	0.6	0.204	0.392	0.377	0.29	0.099	0.157	0.118	0.097	0.158	0.15	0.116
0.1	0.8	0.7	0.082	0.142	0.14	0.109	0.06	0.079	0.068	0.057	0.076	0.073	0.062
0.1	0.8	0.8	0.05	0.05	0.05	0.049	0.053	0.054	0.052	0.051	0.048	0.05	0.048
0.1	0.8	0.9	0.078	0.186	0.182	0.136	0.06	0.091	0.077	0.058	0.089	0.086	0.073
0.1	0.9	0.5	0.54	0.907	0.877	0.808	0.22	0.433	0.344	0.212	0.469	0.401	0.314
0.1	0.9	0.6	0.346	0.762	0.728	0.629	0.144	0.317	0.238	0.141	0.33	0.294	0.222
0.1	0.9	0.7	0.176	0.497	0.473	0.379	0.094	0.196	0.155	0.091	0.2	0.183	0.141
0.1	0.9	0.8	0.079	0.186	0.179	0.141	0.056	0.096	0.081	0.062	0.091	0.088	0.076
0.1	0.9	0.9	0.037	0.048	0.048	0.046	0.048	0.049	0.048	0.038	0.05	0.05	0.045
0.2	0.5	0.5	0.052	0.054	0.053	0.048	0.05	0.047	0.047	0.05	0.054	0.053	0.053
0.2	0.5	0.6	0.202	0.309	0.303	0.228	0.099	0.134	0.108	0.09	0.123	0.12	0.099
0.2	0.5	0.7	0.573	0.839	0.833	0.748	0.232	0.396	0.314	0.195	0.344	0.332	0.256
0.2	0.5	0.8	0.83	0.992	0.99	0.979	0.387	0.702	0.602	0.313	0.65	0.624	0.535
0.2	0.5	0.9	0.941	1	1	1	0.501	0.909	0.876	0.419	0.878	0.85	0.814
0.2	0.6	0.5	0.221	0.317	0.315	0.241	0.109	0.135	0.108	0.099	0.124	0.123	0.099
0.2	0.6	0.6	0.05	0.05	0.05	0.051	0.047	0.049	0.043	0.047	0.048	0.047	0.046
0.2	0.6	0.7	0.191	0.335	0.332	0.255	0.098	0.143	0.113	0.087	0.122	0.122	0.099
0.2	0.6	0.8	0.506	0.882	0.873	0.803	0.197	0.426	0.339	0.175	0.377	0.364	0.289
0.2	0.6	0.9	0.74	0.998	0.997	0.994	0.316	0.765	0.692	0.25	0.709	0.677	0.6
0.2	0.7	0.5	0.631	0.857	0.849	0.765	0.263	0.405	0.315	0.235	0.366	0.354	0.271
0.2	0.7	0.6	0.205	0.344	0.34	0.259	0.096	0.146	0.113	0.09	0.13	0.128	0.1
0.2	0.7	0.7	0.048	0.05	0.05	0.05	0.057	0.056	0.055	0.051	0.053	0.054	0.05
0.2	0.7	0.8	0.172	0.396	0.394	0.302	0.087	0.158	0.122	0.079	0.149	0.147	0.111
0.2	0.7	0.9	0.43	0.94	0.934	0.891	0.169	0.506	0.412	0.144	0.448	0.43	0.354
0.2	0.8	0.5	0.915	0.996	0.996	0.988	0.482	0.739	0.637	0.452	0.712	0.683	0.575
0.2	0.8	0.6	0.584	0.9	0.892	0.819	0.246	0.452	0.359	0.218	0.425	0.408	0.309
0.2	0.8	0.7	0.192	0.405	0.402	0.31	0.095	0.168	0.129	0.09	0.151	0.149	0.118
0.2	0.8	0.8	0.048	0.046	0.047	0.049	0.043	0.046	0.046	0.045	0.047	0.047	0.046
0.2	0.8	0.9	0.154	0.513	0.506	0.408	0.082	0.202	0.155	0.078	0.183	0.178	0.142
0.2	0.9	0.5	0.983	1	1	1	0.644	0.937	0.896	0.635	0.939	0.918	0.862
0.2	0.9	0.6	0.867	1	0.999	0.997	0.418	0.821	0.743	0.4	0.819	0.788	0.686
0.2	0.9	0.7	0.543	0.97	0.964	0.931	0.219	0.572	0.473	0.214	0.554	0.528	0.426
0.2	0.9	0.8	0.186	0.555	0.549	0.444	0.088	0.221	0.17	0.087	0.209	0.202	0.153
0.2	0.9	0.9	0.045	0.051	0.051	0.049	0.051	0.049	0.049	0.047	0.049	0.049	0.05
a	Mean of the phenotype in population 1; the mean in population 2 is -1 times the mean in population 1
b	Frequency of the 'A' allele in population 1 and 2 respectively
c	Results under the EPS sampling scheme
d	Results under a random sampling scheme
e	Results for the case-control like study design; cases are the top extreme and controls are randomly sampled
f	Recessive disease model: AA/Aa are grouped together. Chi-square test for binary data and ANOVA for quantitative data
g	Additive disease model. For binary data this is a test of equality of proportions; for quantitative data test is based on linear regression
h	Cochran-Armitage trend test
i	Codominant disease model: Chi-square test for binary data and ANOVA for quantitative data

## Sheet: 0.7
Supplementary Table 5 - Estimated probability of a false positive when the proportion from population 1 and 2 is 0.7 and 0.3, respectively
Meana	Major allele freqb		EPSc				Random samplingd			"Case Control"e
pop 1	pop 1	pop 2	Recessivef	Additiveg	CAh	Codominanti	Recessivef	Additiveg	Codominanti	Recessivef	Additiveg	CAh	Codominanti
0.1	0.5	0.5	0.053	0.056	0.054	0.052	0.052	0.05	0.048	0.047	0.051	0.049	0.049
0.1	0.5	0.6	0.08	0.103	0.099	0.08	0.062	0.067	0.061	0.057	0.063	0.06	0.058
0.1	0.5	0.7	0.153	0.269	0.259	0.197	0.084	0.114	0.096	0.075	0.113	0.108	0.088
0.1	0.5	0.8	0.239	0.515	0.486	0.403	0.109	0.196	0.155	0.099	0.191	0.176	0.14
0.1	0.5	0.9	0.311	0.769	0.727	0.664	0.131	0.307	0.259	0.114	0.308	0.266	0.221
0.1	0.6	0.5	0.086	0.102	0.101	0.09	0.061	0.067	0.058	0.06	0.064	0.063	0.059
0.1	0.6	0.6	0.049	0.048	0.048	0.049	0.048	0.046	0.048	0.048	0.049	0.05	0.048
0.1	0.6	0.7	0.072	0.105	0.104	0.082	0.06	0.068	0.063	0.057	0.067	0.066	0.06
0.1	0.6	0.8	0.134	0.287	0.272	0.213	0.073	0.122	0.094	0.067	0.111	0.104	0.085
0.1	0.6	0.9	0.192	0.56	0.532	0.458	0.095	0.213	0.17	0.089	0.199	0.177	0.15
0.1	0.7	0.5	0.189	0.283	0.271	0.21	0.097	0.122	0.098	0.088	0.123	0.117	0.093
0.1	0.7	0.6	0.081	0.108	0.107	0.091	0.062	0.068	0.061	0.061	0.069	0.068	0.063
0.1	0.7	0.7	0.051	0.054	0.054	0.052	0.05	0.05	0.049	0.053	0.05	0.051	0.054
0.1	0.7	0.8	0.068	0.116	0.113	0.094	0.056	0.064	0.061	0.054	0.068	0.066	0.061
0.1	0.7	0.9	0.117	0.349	0.332	0.266	0.071	0.138	0.112	0.068	0.136	0.128	0.102
0.1	0.8	0.5	0.365	0.576	0.548	0.446	0.155	0.222	0.179	0.14	0.224	0.2	0.154
0.1	0.8	0.6	0.176	0.322	0.31	0.235	0.092	0.133	0.108	0.085	0.13	0.122	0.099
0.1	0.8	0.7	0.078	0.128	0.125	0.097	0.06	0.071	0.066	0.057	0.073	0.071	0.061
0.1	0.8	0.8	0.045	0.048	0.048	0.049	0.048	0.052	0.048	0.047	0.048	0.048	0.048
0.1	0.8	0.9	0.068	0.143	0.139	0.114	0.055	0.078	0.067	0.054	0.078	0.077	0.067
0.1	0.9	0.5	0.522	0.866	0.824	0.733	0.206	0.374	0.291	0.196	0.412	0.348	0.265
0.1	0.9	0.6	0.317	0.691	0.651	0.542	0.143	0.269	0.211	0.132	0.273	0.237	0.186
0.1	0.9	0.7	0.167	0.436	0.409	0.317	0.086	0.16	0.133	0.082	0.171	0.156	0.124
0.1	0.9	0.8	0.078	0.167	0.162	0.119	0.064	0.088	0.076	0.058	0.085	0.082	0.07
0.1	0.9	0.9	0.042	0.051	0.051	0.05	0.049	0.045	0.049	0.044	0.052	0.052	0.048
0.2	0.5	0.5	0.049	0.05	0.049	0.049	0.05	0.052	0.055	0.05	0.052	0.049	0.052
0.2	0.5	0.6	0.174	0.261	0.255	0.199	0.088	0.116	0.094	0.075	0.099	0.096	0.078
0.2	0.5	0.7	0.448	0.736	0.726	0.633	0.172	0.308	0.235	0.145	0.259	0.251	0.196
0.2	0.5	0.8	0.7	0.974	0.971	0.946	0.287	0.581	0.494	0.224	0.499	0.475	0.399
0.2	0.5	0.9	0.821	0.999	0.999	0.999	0.378	0.821	0.784	0.283	0.734	0.699	0.652
0.2	0.6	0.5	0.179	0.255	0.254	0.19	0.093	0.115	0.099	0.084	0.105	0.107	0.084
0.2	0.6	0.6	0.052	0.051	0.052	0.05	0.055	0.052	0.052	0.046	0.052	0.053	0.05
0.2	0.6	0.7	0.145	0.267	0.265	0.201	0.08	0.12	0.096	0.072	0.105	0.102	0.083
0.2	0.6	0.8	0.392	0.781	0.769	0.682	0.162	0.338	0.268	0.13	0.275	0.264	0.207
0.2	0.6	0.9	0.579	0.984	0.981	0.972	0.228	0.633	0.557	0.181	0.538	0.51	0.448
0.2	0.7	0.5	0.56	0.757	0.748	0.654	0.226	0.319	0.25	0.192	0.269	0.259	0.202
0.2	0.7	0.6	0.177	0.282	0.281	0.213	0.087	0.124	0.098	0.08	0.106	0.106	0.087
0.2	0.7	0.7	0.05	0.05	0.05	0.054	0.05	0.052	0.049	0.051	0.046	0.047	0.05
0.2	0.7	0.8	0.14	0.31	0.307	0.235	0.079	0.128	0.106	0.072	0.114	0.112	0.092
0.2	0.7	0.9	0.314	0.855	0.846	0.782	0.133	0.398	0.32	0.107	0.328	0.315	0.251
0.2	0.8	0.5	0.883	0.986	0.983	0.965	0.435	0.646	0.55	0.389	0.586	0.555	0.46
0.2	0.8	0.6	0.542	0.83	0.821	0.736	0.219	0.381	0.302	0.182	0.328	0.316	0.241
0.2	0.8	0.7	0.169	0.336	0.333	0.259	0.087	0.14	0.114	0.076	0.116	0.114	0.092
0.2	0.8	0.8	0.05	0.053	0.052	0.054	0.054	0.05	0.053	0.046	0.052	0.051	0.049
0.2	0.8	0.9	0.118	0.416	0.41	0.314	0.069	0.156	0.12	0.066	0.137	0.134	0.108
0.2	0.9	0.5	0.981	1	1	1	0.629	0.903	0.837	0.592	0.881	0.851	0.772
0.2	0.9	0.6	0.848	0.998	0.997	0.991	0.403	0.765	0.673	0.363	0.717	0.682	0.577
0.2	0.9	0.7	0.502	0.929	0.923	0.869	0.212	0.503	0.405	0.191	0.44	0.417	0.326
0.2	0.9	0.8	0.169	0.481	0.473	0.373	0.085	0.189	0.148	0.078	0.163	0.158	0.12
0.2	0.9	0.9	0.041	0.05	0.05	0.052	0.048	0.049	0.05	0.042	0.051	0.052	0.051
a	Mean of the phenotype in population 1; the mean in population 2 is -1 times the mean in population 1
b	Frequency of the 'A' allele in population 1 and 2 respectively
c	Results under the EPS sampling scheme
d	Results under a random sampling scheme
e	Results for the case-control like study design; cases are the top extreme and controls are randomly sampled
f	Recessive disease model: AA/Aa are grouped together. Chi-square test for binary data and ANOVA for quantitative data
g	Additive disease model. For binary data this is a test of equality of proportions; for quantitative data test is based on linear regression
h	Cochran-Armitage trend test
i	Codominant disease model: Chi-square test for binary data and ANOVA for quantitative data

## Sheet: Rare
Supplementary Table 6 - Estimated probability of a false positive under the "rare" variant scenarios
Proportion from	Meana	Major allele freqb		EPSc				Random samplingd			"Case Control"e
Population 1	pop 1	pop 1	pop 2	Recessivef	Additiveg	CAh	Codominanti	Recessivef	Additiveg	Codominanti	Recessivef	Additiveg	CAh	Codominanti
0.3	0.1	0.01	0.01	0.05	0.051	0.05	0.029	0.05	0.05	0.05	0.047	0.048	0.047	0.028
	0.1	0.01	0.05	0.1	0.1	0.099	0.087	0.064	0.061	0.061	0.066	0.068	0.066	0.059
	0.1	0.01	0.1	0.221	0.22	0.214	0.174	0.1	0.099	0.083	0.105	0.109	0.105	0.09
	0.2	0.01	0.01	0.048	0.05	0.049	0.029	0.052	0.052	0.051	0.053	0.054	0.053	0.033
	0.2	0.01	0.05	0.274	0.276	0.273	0.245	0.116	0.115	0.097	0.13	0.134	0.132	0.112
	0.2	0.01	0.1	0.619	0.615	0.608	0.526	0.246	0.241	0.185	0.297	0.298	0.288	0.234
0.4	0.1	0.01	0.01	0.046	0.047	0.046	0.028	0.054	0.054	0.054	0.048	0.049	0.048	0.028
	0.1	0.01	0.05	0.137	0.14	0.136	0.118	0.077	0.078	0.07	0.076	0.077	0.076	0.066
	0.1	0.01	0.1	0.272	0.273	0.264	0.219	0.122	0.121	0.102	0.128	0.137	0.13	0.108
	0.2	0.01	0.01	0.049	0.051	0.05	0.029	0.047	0.048	0.048	0.049	0.049	0.048	0.033
	0.2	0.01	0.05	0.368	0.372	0.369	0.332	0.145	0.146	0.121	0.156	0.162	0.158	0.136
	0.2	0.01	0.1	0.779	0.776	0.766	0.7	0.343	0.332	0.26	0.385	0.391	0.376	0.308
0.5	0.1	0.01	0.01	0.048	0.049	0.048	0.03	0.047	0.048	0.046	0.051	0.052	0.051	0.03
	0.1	0.01	0.05	0.15	0.157	0.153	0.134	0.078	0.078	0.07	0.078	0.084	0.081	0.068
	0.1	0.01	0.1	0.335	0.34	0.325	0.278	0.143	0.138	0.111	0.143	0.153	0.142	0.118
	0.2	0.01	0.01	0.051	0.052	0.051	0.03	0.053	0.053	0.051	0.049	0.05	0.049	0.031
	0.2	0.01	0.05	0.432	0.44	0.432	0.391	0.167	0.168	0.141	0.18	0.189	0.182	0.159
	0.2	0.01	0.1	0.851	0.853	0.845	0.789	0.401	0.39	0.315	0.42	0.429	0.413	0.352
0.6	0.1	0.01	0.01	0.054	0.056	0.054	0.034	0.049	0.049	0.048	0.051	0.052	0.051	0.03
	0.1	0.01	0.05	0.143	0.153	0.146	0.121	0.079	0.078	0.07	0.074	0.082	0.077	0.06
	0.1	0.01	0.1	0.354	0.366	0.351	0.3	0.147	0.144	0.12	0.144	0.156	0.146	0.124
	0.2	0.01	0.01	0.052	0.053	0.052	0.031	0.05	0.049	0.049	0.049	0.051	0.05	0.031
	0.2	0.01	0.05	0.448	0.458	0.448	0.402	0.18	0.179	0.153	0.168	0.178	0.168	0.144
	0.2	0.01	0.1	0.878	0.881	0.872	0.827	0.432	0.425	0.339	0.41	0.426	0.407	0.356
0.7	0.1	0.01	0.01	0.05	0.052	0.05	0.03	0.05	0.05	0.05	0.05	0.051	0.05	0.03
	0.1	0.01	0.05	0.138	0.145	0.138	0.111	0.078	0.079	0.069	0.075	0.082	0.076	0.06
	0.1	0.01	0.1	0.336	0.346	0.331	0.293	0.141	0.143	0.112	0.129	0.143	0.135	0.114
	0.2	0.01	0.01	0.048	0.05	0.048	0.029	0.05	0.05	0.05	0.052	0.054	0.052	0.03
	0.2	0.01	0.05	0.41	0.425	0.411	0.366	0.166	0.166	0.146	0.15	0.159	0.152	0.124
	0.2	0.01	0.1	0.852	0.859	0.849	0.805	0.413	0.411	0.33	0.365	0.386	0.368	0.319
a	Mean of the phenotype in population 1; the mean in population 2 is -1 times the mean in population 1
b	Frequency of the 'A' allele in population 1 and 2 respectively
c	Results under the EPS sampling scheme
d	Results under a random sampling scheme
e	Results for the case-control like study design; cases are the top extreme and controls are randomly sampled
f	Recessive disease model: AA/Aa are grouped together. Chi-square test for binary data and ANOVA for quantitative data
g	Additive disease model. For binary data this is a test of equality of proportions; for quantitative data test is based on linear regression
h	Cochran-Armitage trend test
i	Codominant disease model: Chi-square test for binary data and ANOVA for quantitative data
